# Supplementary material for: Speciation with gene flow via cycles of isolation and migration: insights from multiple mangrove taxa
Source: Natl Sci Rev. 2018 Jul 24;6(2):275–88. doi: 10.1093/nsr/nwy078 (PMC6599600; doi:10.1093/nsr/nwy078)
Supplement: Supplemental Files [file nwy078_supplemental_files.zip]

Archive with 2 entries (2 files):
- nwy078_supplement_0404.pdf
- supplementary_dataset_1.xlsx
