# Supplementary material for: Speciation with gene flow via cycles of isolation and migration: insights from multiple mangrove taxa
Source: Natl Sci Rev. 2018 Jul 24;6(2):275–88. doi: 10.1093/nsr/nwy078 (PMC6599600; doi:10.1093/nsr/nwy078)
Supplement: Supplemental Files [file nwy078_supplemental_files.zip › supplementary_dataset_1.xlsx]

## Sheet: Note
The following sheets contain the validation information. Each sheet shows the sequencing information of one gene in a sampling stand.
PartA is the information inferred by Illumina short read sequences.
PartB is the information inferred by Sanger sequences. The genotypes of each individual are given.
PartC is the hapltype frequency comparison between two sequence platforms.

## Sheet: Amc119-1_Wenchang
Part A
Inferred by Illunima Sequences
ref_position	214	231	303	415	473	495	567	577	640	705	711
REF	T	C	C	T	T	T	T	A	C	C	G
SNP	C	T	T	A	A	C	A	T	A	T	A
Part B
ref_position	214	231	303	415	473	495	567	577	640	705	711
Results of Sanger Sequencing for each individual
QL9	T	C	Y	W	W	Y	W	W	C	C	R	TCYWWYWWCCR
QL13	T	C	Y	W	W	Y	W	W	C	C	R	TCYWWYWWCCR
QL16	T	C	T	A	A	T	A	T	C	C	A	TCTAATATCCA
QL17	T	C	T	A	A	T	A	T	C	C	A	TCTAATATCCA
QL18	T	C	Y	W	W	Y	W	W	C	C	R	TCYWWYWWCCR
QL25	T	C	Y	W	W	Y	W	W	C	C	R	TCYWWYWWCCR
QL28	T	C	Y	W	W	Y	W	W	C	C	R	TCYWWYWWCCR
QL29	T	C	T	A	A	T	A	T	C	C	A	TCTAATATCCA
NX1	T	C	C	T	T	C	T	A	C	C	G	TCCTTCTACCG
NX6	T	C	T	A	A	T	A	T	C	C	A	TCTAATATCCA
NX12	T	C	T	A	A	T	A	T	C	C	A	TCTAATATCCA
NX13	T	C	Y	W	W	Y	W	W	C	C	R	TCYWWYWWCCR
NX14	T	C	C	T	T	C	T	A	C	C	G	TCCTTCTACCG
NX15	T	C	T	A	A	T	A	T	C	C	A	TCTAATATCCA
NX16	T	C	T	A	A	T	A	T	C	C	A	TCTAATATCCA
NX17	T	C	T	A	A	T	A	T	C	C	A	TCTAATATCCA
NX18	T	C	Y	W	W	Y	W	W	C	C	R	TCYWWYWWCCR
NX20	T	C	C	T	T	C	T	A	C	C	G	TCCTTCTACCG
NX21	T	C	Y	W	W	Y	W	W	C	C	R	TCYWWYWWCCR
Inferred by PHASE software
haplotype1	T	C	C	T	T	C	T	A	C	C	G	TCCTTCTACCG
haplotype2	T	C	T	A	A	T	A	T	C	C	A	TCTAATATCCA
Part C
Haplotypes Frequency Comparison
	Illumina(2n=200)			Sanger(2n=38)
TCCTTCTACCG		0.450217		0.368421
TCCTATTACCG		0.0175875		0
TCTAATATCCA		0.482648		0.631579
TCCTTTTACCG		0.0495469		0

## Sheet: Amc119-1_Sanya
Part A
Inferred by Illunima Sequences
ref_position	214	231	303	415	473	495	567	577	640	705	711
REF	T	C	C	T	T	T	T	A	C	C	G
SNP	C	T	T	A	A	C	A	T	A	T	A
Part B
ref_position	214	231	303	415	473	495	567	577	640	705	711
Results of Sanger Sequencing for each individual
SY1	T	C	C	T	T	T	T	A	C	C	G	TCCTTTTACCG
SY4	T	C	C	T	T	T	T	A	C	C	G	TCCTTTTACCG
SY5	T	C	C	T	T	T	T	A	C	C	G	TCCTTTTACCG
SY7	T	C	T	A	A	T	A	T	C	C	A	TCTAATATCCA
SY8	T	C	C	T	T	T	T	A	C	C	G	TCCTTTTACCG
SY9	T	C	Y	W	W	T	W	W	C	C	R	TCYWWTWWCCR
TL1	T	C	C	T	T	T	T	A	C	C	G	TCCTTTTACCG
TL2	T	C	C	T	T	T	T	A	C	C	G	TCCTTTTACCG
TL3	T	C	C	T	T	T	T	A	C	C	G	TCCTTTTACCG
TL4	T	C	C	T	T	T	T	A	C	C	G	TCCTTTTACCG
TL10	T	C	C	T	T	T	T	A	C	C	G	TCCTTTTACCG
YL2	T	C	C	T	T	T	T	A	C	C	G	TCCTTTTACCG
YL4	T	C	C	T	T	T	T	A	C	C	G	TCCTTTTACCG
Inferred by PHASE software
haplotype1	T	C	C	T	T	T	T	A	C	C	G	TCCTTTTACCG
haplotype2	T	C	T	A	A	T	A	T	C	C	A	TCTAATATCCA
Part C
Haplotypes Frequency Comparison
	Illumina(2n=200)			Sanger(2n=26)
TCCTTTTACCG	0.144632			0.115385
TCTAATATCCA	0.855368			0.884615

## Sheet: Sa88_Ranong
Part A
Inferred by Illunima Sequences
ref_position	71	152	188	222	271
REF	T	C	C	A	A
SNP	C	T	T	G	G
Part B
ref_position	71	152	188	222	271
Results of Sanger Sequencing for each individual
Ranong1	C	C	T	A	G	CCTAG
Ranong2	C	C	T	A	G	CCTAG
Ranong5	C	C	T	A	G	CCTAG
Ranong6	C	C	T	A	G	CCTAG
Ranong7	C	C	T	A	G	CCTAG
Ranong8	C	C	T	A	G	CCTAG
Ranong9	C	C	T	A	G	CCTAG
Ranong10	C	C	T	A	G	CCTAG
Ranong11	C	C	T	A	G	CCTAG
Ranong12	C	Y	T	R	G	CYTRG
Ranong14	C	Y	T	R	G	CYTRG
Ranong15	C	C	T	A	G	CCTAG
Ranong17	C	C	T	A	G	CCTAG
Ranong18	C	C	T	A	G	CCTAG
Ranong19	C	C	T	A	G	CCTAG
Ranong20	C	Y	T	R	G	CYTRG
Ranong21	C	C	T	A	G	CCTAG
Ranong22	C	C	T	A	G	CCTAG
Ranong23	C	C	T	A	G	CCTAG
Ranong24	C	C	T	A	G	CCTAG
Inferred by PHASE software
haplotype1	C	C	T	A	G	CCTAG
haplotype2	C	T	T	G	G	CTTGG
Part C
Haplotypes Frequency Comparison
	Illumina(2n=100)		Sanger(2n=40)
CTTGG	0.060		0.075
CCTAG	0.940		0.925

## Sheet: Ra23056_Sanya
Part A
Inferred by Illunima Sequences
ref_position	241	249
REF	C	A
SNP	A	G
Part B
ref_position	241	249
Results of Sanger Sequencing for each individual
SY1	C	A	CA
SY2	A	G	AG
SY3	A	G	AG
SY4	C	A	CA
SY5	C	A	CA
SY6	A	G	AG
SY7	C	A	CA
SY8	A	G	AG
SY9	C	A	CA
SY10	C	A	CA
SY11	A	G	AG
SY12	C	A	CA
SY13	C	A	CA
SY14	C	A	CA
SY15	C	A	CA
SY16	M	R	MR
SY17	C	A	CA
SY2-1	A	G	AG
SY2-2	A	G	AG
SY2-3	C	A	CA
SY2-4	M	R	MR
SY2-5	A	G	AG
SY2-6	M	R	MR
SY2-7	A	G	AG
SY2-8	M	R	MR
SY2-9	M	R	MR
SY2-10	C	A	CA
SY2-11	C	A	CA
SY2-12	A	G	AG
SY2-13	C	A	CA
Inferred by PHASE software
haplotype1	C	A	CA
haplotype2	A	G	AG
Part C
Haplotypes Frequency Comparison
	Illumina_freq(2n=60)			Sanger(2n=60)
CA	0.57			0.58
AG	0.43			0.42

## Sheet: Ra23056_TieLu
Part A
Inferred by Illunima Sequences
ref_position	241	249
REF	C	A
SNP	A	G
Part B
ref_position	241	249
Results of Sanger Sequencing for each individual
TL1	C	A	CA
TL2	C	A	CA
TL3	M	R	MR
TL4	C	A	CA
TL5	C	A	CA
TL6	C	A	CA
TL8	C	A	CA
TL9	C	A	CA
TL10	C	A	CA
TL11	C	A	CA
TL12	C	A	CA
TL13	C	A	CA
TL14	C	A	CA
TL15	C	A	CA
TL16	C	A	CA
TL17	C	A	CA
TL18	C	A	CA
TL19	C	A	CA
TL20	M	R	MR
TL21	C	A	CA
TL22	M	R	MR
TL23	C	A	CA
TL24	C	A	CA
TL25	C	A	CA
TL26	C	A	CA
TL27	A	G	AG
TL28	C	A	CA
TL29	M	R	MR
TL30	C	A	CA
Inferred by PHASE software
haplotype1	C	A	CA
haplotype2	A	G	AG
Part C
Haplotypes Frequency Comparison
	Illumina_freq(2n=60)		Sanger(2n=56)
CA	0.91		0.91
AG	0.09		0.09

## Sheet: Ra23056_QiongHai
Part A
Inferred by Illunima Sequences
ref_position	241	249
REF	C	A
SNP	A	G
Part B
ref_position	241	249
Results of Sanger Sequencing for each individual
QH1	A	G	AG
QH2	C	A	CA
QH3	A	G	AG
QH4	M	R	MR
QH5	C	A	CA
QH6	C	A	CA
QH7	A	G	AG
QH8	M	R	MR
QH9	M	R	MR
QH10	C	A	CA
QH11	M	R	MR
QH12	C	A	CA
QH13	C	A	CA
QH14	M	R	MR
QH15	A	G	AG
QH16	C	A	CA
QH17	M	R	MR
QH18	C	A	CA
QH19	M	R	MR
QH20	C	A	CA
QH21	M	R	MR
QH22	M	R	MR
QH24	M	R	MR
QH25	M	R	MR
QH26	M	R	MR
QH27	M	R	MR
QH28	C	A	CA
QH29	C	A	CA
QH30	C	A	CA
Inferred by PHASE software
haplotype1	C	A	CA
haplotype2	A	G	AG
Part C
Haplotypes Frequency Comparison
	Illumina_freq(2n=60)		Sanger(2n=58)
CA	0.55		0.64
AG	0.4		0.36
CG	0.02		0
AA	0.03		0

## Sheet: AcA440_Yalong
Part A
Inferred by Illunima Sequences
ref_position	76	148	155	174	237	281	324	377	386	434
REF	A	A	T	C	A	A	A	A	T	T
SNP	G	C	A	A	T	G	C	G	C	G
Part B
ref_position	76	148	155	174	237	281	324	377	386	434
Results of Sanger Sequencing for each individual
YL25	A	M	W	C	A	A	A	A	T	T	AMWCAAAATT
YL27	A	M	W	C	A	A	A	A	T	T	AMWCAAAATT
YL30	A	A	A	C	A	A	A	A	T	T	AAACAAAATT
YL31	A	A	A	C	A	A	A	A	T	T	AAACAAAATT
YL32	A	M	W	C	A	A	A	A	T	T	AMWCAAAATT
YL34	A	M	W	C	A	A	A	A	T	T	AMWCAAAATT
YL36	A	C	T	C	A	A	A	A	T	T	ACTCAAAATT
YL38	A	A	A	C	A	A	A	A	T	T	AAACAAAATT
YL41	A	C	T	C	A	A	A	A	T	T	ACTCAAAATT
YL45	A	C	T	C	A	A	A	A	T	T	ACTCAAAATT
YL61	A	M	W	C	A	A	A	A	T	T	AMWCAAAATT
YL64	A	C	T	C	A	A	A	A	T	T	ACTCAAAATT
YL65	A	A	A	C	A	A	A	A	T	T	AAACAAAATT
YL66	A	C	T	C	A	A	A	A	T	T	ACTCAAAATT
YL72	A	A	A	C	A	A	A	A	T	T	AAACAAAATT
YL78	A	M	W	C	A	A	A	A	T	T	AMWCAAAATT
YL84	A	M	W	C	A	A	A	A	T	T	AMWCAAAATT
YL91	A	M	W	C	A	A	A	A	T	T	AMWCAAAATT
YL92	A	A	A	C	A	A	A	A	T	T	AAACAAAATT
YL107	A	M	W	C	A	A	A	A	T	T	AMWCAAAATT
YL117	A	A	A	C	A	A	A	A	T	T	AAACAAAATT
YL118	A	C	T	C	A	A	A	A	T	T	ACTCAAAATT
Inferred by PHASE software
haplotype1	A	A	A	C	A	A	A	A	T	T	AAACAAAATT
haplotype2	A	C	T	C	A	A	A	A	T	T	ACTCAAAATT
Part C
Haplotypes Frequency Comparison
	Illumina(2n=100)		Sanger(2n=44)
AAACAAAATT	0.490763		0.522727
ACTCAAAATT	0.509237		0.477273

## Sheet: AcA189 LaUn
Part A
Inferred by Illunima Sequences
ref_position(Sanger)	187	191	194	222	246	266	283	284	291	300	307	312	352	387	403	416	440	458	465	466	509
ref	G	A	A	G	T	A	C	A	A	A	T	G	T	T	C	T	G	T	C	G	G
SNP	A	G	T	C	C	G	T	G	G	G	A	T	C	A	G	C	C	A	T	A	A
Part B
ref_position(Sanger)	187	191	194	222	246	266	283	284	291	300	307	312	352	387	403	416	440	458	465	466	509
Results of Sanger Sequencing for each individual
LN1	G	A	A	G	Y	A	C	R	A	R	T	K	T	T	C	T	S	T	C	G	G	GAAGYACRARTKTTCTSTCGG
LN10	G	A	A	G	Y	A	C	R	A	R	T	K	T	T	C	T	G	T	C	G	G	GAAGYACRARTKTTCTGTCGG
LN13	G	A	A	G	Y	A	C	R	A	R	T	K	T	T	C	T	G	T	C	G	G	GAAGYACRARTKTTCTGTCGG
LN16	G	A	A	G	Y	A	C	R	A	R	T	K	T	T	C	T	G	T	C	G	G	GAAGYACRARTKTTCTGTCGG
LN17	G	A	A	G	C	A	C	A	A	G	T	G	T	T	C	T	G	T	C	G	G	GAAGCACAAGTGTTCTGTCGG
LN18	G	A	A	G	C	A	C	A	A	G	T	G	T	T	C	T	G	T	C	G	G	GAAGCACAAGTGTTCTGTCGG
LN20	G	A	A	G	Y	A	C	R	A	R	T	K	T	T	C	T	S	T	C	G	G	GAAGYACRARTKTTCTSTCGG
LN22	G	A	A	G	T	A	C	G	A	A	T	T	T	T	C	T	C	T	C	G	G	GAAGTACGAATTTTCTCTCGG
LN25	G	A	A	G	C	A	C	A	A	G	T	G	T	T	C	T	G	T	C	G	G	GAAGCACAAGTGTTCTGTCGG
LN27	G	A	A	G	C	A	C	A	A	G	T	G	T	T	C	T	G	T	C	G	G	GAAGCACAAGTGTTCTGTCGG
LN28	G	A	A	G	Y	A	C	R	A	R	T	K	T	T	C	T	G	T	C	G	G	GAAGYACRARTKTTCTGTCGG
LN29	G	A	A	G	Y	A	C	R	A	R	T	K	T	T	C	T	S	T	C	G	G	GAAGYACRARTKTTCTSTCGG
LN30	G	A	A	G	Y	A	C	R	A	R	T	K	T	T	C	T	S	T	C	G	G	GAAGYACRARTKTTCTSTCGG
LN31	G	A	A	G	T	A	C	G	A	A	T	T	T	T	C	T	C	T	C	G	G	GAAGTACGAATTTTCTCTCGG
LN32	G	A	A	G	T	A	C	G	A	A	T	T	T	T	C	T	C	T	C	G	G	GAAGTACGAATTTTCTCTCGG
LN33	G	A	A	G	C	A	C	A	A	G	T	G	T	T	C	T	G	T	C	G	G	GAAGCACAAGTGTTCTGTCGG
LN34	G	A	A	G	Y	A	C	R	A	R	T	K	T	T	C	T	S	T	C	G	G	GAAGYACRARTKTTCTSTCGG
LN35	G	A	A	G	Y	A	C	R	A	R	T	K	T	T	C	T	S	T	C	G	G	GAAGYACRARTKTTCTSTCGG
LN36	G	A	A	G	Y	A	C	R	A	R	T	K	T	T	C	T	S	T	C	G	G	GAAGYACRARTKTTCTSTCGG
Inferred by PHASE software
HAP_3	G	A	A	G	C	A	C	A	A	G	T	G	T	T	C	T	G	T	C	G	G	GAAGCACAAGTGTTCTGTCGG
HAP_6	G	A	A	G	T	A	C	G	A	A	T	T	T	T	C	T	C	T	C	G	G	GAAGTACGAATTTTCTCTCGG
HAP_7	G	A	A	G	T	A	C	G	A	A	T	T	T	T	C	T	G	T	C	G	G	GAAGTACGAATTTTCTGTCGG
Part C
Haplotypes Frequency Comparison
	Illumina(2n=102)			Sanger(2n=38)
GAAGCACAAGTGTTCTGTCGG	0.565899			0.552632
GAAGTACGAATTTTCCGTCAA	0.0348675			0
GAAGTACGAATTTTCTCTCGG	0.326997			0.315789
GAAGTACGAATTTTCTGTCGG	0.0722363			0.131579
